# Supplementary material for: Experimental Designs to Study the Aggregation and Colonization of Biofilms by Video Microscopy With Statistical Confidence
Source: Front Microbiol. 2022 Jan 13;12:785182. doi: 10.3389/fmicb.2021.785182 (PMC8793059; doi:10.3389/fmicb.2021.785182)
Supplement: Supplementary file 2 [file Data_Sheet_1.XLSX]

## Sheet: Sheet1
Experimental Designs given statistics in yellow cells
Corr. Factor	3.5
Var Exp:	0.0708		<--- Fill in Yellow cells only
Var FOV:	0.0844
Var Time:	0.0015
mean LD or LR	0.5
Var Total:	0.1567
Repeatability SD	0.395854						0.9			0.95			0.9	0.95					Num. FOV	1	1	2	2	6	6
			Num. Exp	Num. FOVs	Num. Frames	SEM	MOE	90% LCL	90% UCL	MOE	95% LCL	95% UCL	mult	mult					Num. Frames	10	40	10	40	10	40
			1	1	10	0.39628	16.2871	-15.7871	16.7871	64.9898	-64.4898	65.4898	41.1	164	corresponding to t(.5)			Num. Exp	1	16.2871	16.2155	13.872	13.83	11.9948	11.9786
			1	2	10	0.337519	13.872	-13.372	14.372	55.353	-54.853	55.853	41.1	164					2	1.76814	1.76036	1.50595	1.50139	1.30216	1.30041
			1	3	10	0.315509	12.9674	-12.4674	13.4674	51.7435	-51.2435	52.2435	41.1	164					3	0.668073	0.665135	0.56901	0.567286	0.492009	0.491345
			1	6	10	0.291844	11.9948	-11.4948	12.4948	47.8624	-47.3624	48.3624	41.1	164					4	0.465628	0.463581	0.396584	0.395383	0.342917	0.342454
			1	1	20	0.395119	16.2394	-15.7394	16.7394	64.7995	-64.2995	65.2995	41.1	164					5	0.377482	0.375822	0.321508	0.320534	0.278	0.277625
			1	2	20	0.336837	13.844	-13.344	14.344	55.2413	-54.7413	55.7413	41.1	164					6	0.326797	0.325359	0.278339	0.277495	0.240673	0.240348
			1	3	20	0.315023	12.9475	-12.4475	13.4475	51.6638	-51.1638	52.1638	41.1	164
			1	6	20	0.291582	11.984	-11.484	12.484	47.8194	-47.3194	48.3194	41.1	164
			1	1	40	0.394537	16.2155	-15.7155	16.7155	64.7041	-64.2041	65.2041	41.1	164
			1	2	40	0.336496	13.83	-13.33	14.33	55.1854	-54.6854	55.6854	41.1	164
			1	3	40	0.31478	12.9375	-12.4375	13.4375	51.6239	-51.1239	52.1239	41.1	164
			1	6	40	0.29145	11.9786	-11.4786	12.4786	47.7978	-47.2978	48.2978	41.1	164
			2	1	10	0.280212	1.76814	-1.26814	2.26814	3.55869	-3.05869	4.05869	6.31	12.7	corresponding to t(1)
			2	2	10	0.238662	1.50595	-1.00595	2.00595	3.031	-2.531	3.531	6.31	12.7
			2	3	10	0.223098	1.40775	-0.907751	1.90775	2.83335	-2.33335	3.33335	6.31	12.7
			2	6	10	0.206365	1.30216	-0.802162	1.80216	2.62083	-2.12083	3.12083	6.31	12.7
			2	1	20	0.279391	1.76296	-1.26296	2.26296	3.54827	-3.04827	4.04827	6.31	12.7
			2	2	20	0.23818	1.50292	-1.00292	2.00292	3.02489	-2.52489	3.52489	6.31	12.7
			2	3	20	0.222755	1.40558	-0.905584	1.90558	2.82899	-2.32899	3.32899	6.31	12.7
			2	6	20	0.206179	1.30099	-0.800991	1.80099	2.61848	-2.11848	3.11848	6.31	12.7
			2	1	40	0.27898	1.76036	-1.26036	2.26036	3.54304	-3.04304	4.04304	6.31	12.7
			2	2	40	0.237939	1.50139	-1.00139	2.00139	3.02182	-2.52182	3.52182	6.31	12.7
			2	3	40	0.222583	1.4045	-0.904499	1.9045	2.82681	-2.32681	3.32681	6.31	12.7
			2	6	40	0.206086	1.30041	-0.800405	1.80041	2.6173	-2.1173	3.1173	6.31	12.7
			3	1	10	0.228792	0.668073	-0.168073	1.16807	0.983806	-0.483806	1.48381	2.92	4.3	corresonding to t(2)
			3	2	10	0.194866	0.56901	-0.0690099	1.06901	0.837926	-0.337926	1.33793	2.92	4.3
			3	3	10	0.182159	0.531905	-0.0319046	1.0319	0.783284	-0.283284	1.28328	2.92	4.3
			3	6	10	0.168496	0.492009	0.00799107	0.992009	0.724534	-0.224534	1.22453	2.92	4.3
			3	1	20	0.228122	0.666116	-0.166116	1.16612	0.980924	-0.480924	1.48092	2.92	4.3
			3	2	20	0.194473	0.567861	-0.0678615	1.06786	0.836234	-0.336234	1.33623	2.92	4.3
			3	3	20	0.181879	0.531086	-0.0310858	1.03109	0.782078	-0.282078	1.28208	2.92	4.3
			3	6	20	0.168345	0.491566	0.00843354	0.991566	0.723882	-0.223882	1.22388	2.92	4.3
			3	1	40	0.227786	0.665135	-0.165135	1.16514	0.97948	-0.47948	1.47948	2.92	4.3
			3	2	40	0.194276	0.567286	-0.0672864	1.06729	0.835388	-0.335388	1.33539	2.92	4.3
			3	3	40	0.181738	0.530676	-0.0306759	1.03068	0.781475	-0.281475	1.28147	2.92	4.3
			3	6	40	0.168269	0.491345	0.00865492	0.991345	0.723556	-0.223556	1.22356	2.92	4.3
			4	1	10	0.19814	0.465628	0.0343715	0.965628	0.630085	-0.130085	1.13008	2.35	3.18	corresonding to t(5)
			4	2	10	0.168759	0.396584	0.103416	0.896584	0.536654	-0.0366544	1.03665	2.35	3.18
			4	3	10	0.157754	0.370723	0.129277	0.870723	0.501659	-0.00165907	1.00166	2.35	3.18
			4	6	10	0.145922	0.342917	0.157083	0.842917	0.464032	0.035968	0.964032	2.35	3.18
			4	1	20	0.197559	0.464264	0.0357356	0.964264	0.628239	-0.128239	1.12824	2.35	3.18
			4	2	20	0.168419	0.395784	0.104216	0.895784	0.535571	-0.0355713	1.03557	2.35	3.18
			4	3	20	0.157512	0.370152	0.129848	0.870152	0.500887	-0.000886804	1.00089	2.35	3.18
			4	6	20	0.145791	0.342608	0.157392	0.842608	0.463615	0.0363854	0.963615	2.35	3.18
			4	1	40	0.197268	0.463581	0.0364191	0.963581	0.627314	-0.127314	1.12731	2.35	3.18
			4	2	40	0.168248	0.395383	0.104617	0.895383	0.535029	-0.0350289	1.03503	2.35	3.18
			4	3	40	0.15739	0.369867	0.130133	0.869867	0.5005	-0.000500225	1.0005	2.35	3.18
			4	6	40	0.145725	0.342454	0.157546	0.842454	0.463406	0.0365942	0.963406	2.35	3.18
			5	1	10	0.177222	0.377482	0.122518	0.877482	0.490904	0.00909613	0.990904	2.13	2.77
			5	2	10	0.150943	0.321508	0.178492	0.821508	0.418112	0.0818883	0.918112	2.13	2.77
			5	3	10	0.1411	0.300543	0.199457	0.800543	0.390847	0.109153	0.890847	2.13	2.77
			5	6	10	0.130517	0.278	0.222	0.778	0.361531	0.138469	0.861531	2.13	2.77
			5	1	20	0.176702	0.376376	0.123624	0.876376	0.489466	0.0105343	0.989466	2.13	2.77
			5	2	20	0.150638	0.320859	0.179141	0.820859	0.417268	0.0827321	0.917268	2.13	2.77
			5	3	20	0.140883	0.30008	0.19992	0.80008	0.390245	0.109755	0.890245	2.13	2.77
			5	6	20	0.130399	0.27775	0.22225	0.77775	0.361206	0.138794	0.861206	2.13	2.77
			5	1	40	0.176442	0.375822	0.124178	0.875822	0.488745	0.0112549	0.988745	2.13	2.77
			5	2	40	0.150486	0.320534	0.179466	0.820534	0.416845	0.0831547	0.916845	2.13	2.77
			5	3	40	0.140774	0.299848	0.200152	0.799848	0.389944	0.110056	0.889944	2.13	2.77
			5	6	40	0.13034	0.277625	0.222375	0.777625	0.361043	0.138957	0.861043	2.13	2.77
			6	1	10	0.16178	0.326797	0.173203	0.826797	0.415776	0.0842242	0.915776	2.02	2.57
			6	2	10	0.137791	0.278339	0.221661	0.778339	0.354124	0.145876	0.854124	2.02	2.57
			6	3	10	0.128806	0.260188	0.239812	0.760188	0.331031	0.168969	0.831031	2.02	2.57
			6	6	10	0.119145	0.240673	0.259327	0.740673	0.306202	0.193798	0.806202	2.02	2.57
			6	1	20	0.161307	0.325839	0.174161	0.825839	0.414558	0.0854423	0.914558	2.02	2.57
			6	2	20	0.137513	0.277777	0.222223	0.777777	0.353409	0.146591	0.853409	2.02	2.57
			6	3	20	0.128608	0.259787	0.240213	0.759787	0.330522	0.169478	0.830522	2.02	2.57
			6	6	20	0.119038	0.240456	0.259544	0.740456	0.305927	0.194073	0.805927	2.02	2.57
			6	1	40	0.161069	0.325359	0.174641	0.825359	0.413947	0.0860526	0.913947	2.02	2.57
			6	2	40	0.137374	0.277495	0.222505	0.777495	0.353051	0.146949	0.853051	2.02	2.57
			6	3	40	0.128508	0.259587	0.240413	0.759587	0.330267	0.169733	0.830267	2.02	2.57
			6	6	40	0.118984	0.240348	0.259652	0.740348	0.305789	0.194211	0.805789	2.02	2.57
